# Supplementary material for: PCR Test Positivity and Viral Loads during Three SARS-CoV-2 Viral Waves in Mumbai, India
Source: Biomedicines. 2023 Jul 8;11(7):1939. doi: 10.3390/biomedicines11071939 (PMC10377402; doi:10.3390/biomedicines11071939)
Supplement: Supplementary file 1 [file biomedicines-11-01939-s001.zip]

Archive with 1 entries (1 files):
- biomedicines-2440229-supplementary.pdf
